# Supplementary material for: Smokeless tobacco and oral potentially malignant disorders in South Asia: a protocol for a systematic review
Source: Syst Rev. 2016 Aug 24;5(1):142. doi: 10.1186/s13643-016-0320-7 (PMC4997723; doi:10.1186/s13643-016-0320-7)
Supplement: Additional file 6: — Data extraction spreadsheet. (XLSX 11 kb) [file 13643_2016_320_MOESM6_ESM.xlsx]

## Sheet: Tabelle1
Author/s	Outcome	Exposure	O.R	95% C.I	SE	Log O.R	Log C.I	O.R males	95% C.I males	Log OR males	LOG C.I males	S.E males					O.R females	95% C.I females	Log OR females	LOG C.I females	S.E females	Duration* <11 O.R	95% C.I	Duration 11-20 O.R	95% C.I	Duration >20 O.R	95% C.I	Frequency**<11 O.R	95% C.I	Frequency 11-20 O.R	95% C.I	Frequency >20
*= In years
**=Number of times/day
O.R= Odds ratio
C.I= Confidence Interval
S.E= Standard error
